# Supplementary material for: LncRNA CAIF inhibits autophagy and attenuates myocardial infarction by blocking p53-mediated myocardin transcription
Source: Nat Commun. 2018 Jan 2;9:29. doi: 10.1038/s41467-017-02280-y (PMC5750208; doi:10.1038/s41467-017-02280-y)
Supplement: Supplementary file 3 — Supplementary Data 1 [file 41467_2017_2280_MOESM3_ESM.xlsx]

## Sheet: Supplementary Figure 1C
There are 4 experimental groups in total and each experimental group was repeated for 6 times. 50 cells were counted in each independent experiment. We use GraphPad Prism Version 6 to analyze the data and make statistical charts in the manuscript.
Supplementary Figure 1C
	Control		H2O2		H2O2+Mycd-sc		H2O2+Mycd-siRNA
	GFP/RFP puncta	RFP puncta	GFP/RFP puncta	RFP puncta	GFP/RFP puncta	RFP puncta	GFP/RFP puncta	RFP puncta
Each cell represents the average numbers of LC3 puncta from 50 cultured cells.	3.04	7.98	17.84	29.02	20.76	30.82	9.14	16.18
	4.98	9.02	13.4	32.96	14.84	25.88	10.52	15.12
	6.02	7.08	14.96	25.82	20.34	27.98	7.22	15.74
	1.96	8.24	17	27.9	16.12	28.76	12.98	19.92
	4.16	3.98	15.84	23.74	13.38	29.9	7.82	17.22
	4.04	9.92	17.16	28.06	15.28	29.98	10.4	18.76
Mean	4.03333	7.70333	16.0333	27.9167	16.7867	28.8867	9.68	17.1567
Standard deviation	1.4244	2.06221	1.64874	3.11493	3.05034	1.77978	2.09365	1.86116
To generate the bar charts in excel, we rearrange the data format from the above table.
	Mean			Standard deviation
	GFP/RFP puncta	RFP puncta		GFP/RFP puncta	RFP puncta
Control	4.03333	7.70333		1.4244	2.06221
H2O2	16.0333	27.9167		1.64874	3.11493
H2O2+Mycd-sc	16.7867	28.8867		3.05034	1.77978
H2O2+Mycd-siRNA	9.68	17.1567		2.09365	1.86116

## Sheet: Supplementary Figure 3C
There are 4 experimental groups and 6 mice in each group. For each mouse heart, we measured 6 microscopic fields. LC3 puncta were counted in each microscopic field. We use GraphPad Prism Version 6 to analyze the data and make statistical charts in the manuscript.
Supplementary Figure 3C
	Sham		I/R		I/R+Mycd-sc		I/R+Mycd-siRNA
	GFP/RFP puncta	RFP puncta	GFP/RFP puncta	RFP puncta	GFP/RFP puncta	RFP puncta	GFP/RFP puncta	RFP puncta
Each cell represents the average numbers of LC3 puncta from 6 microscopic fields in each animal	20.8333	21.1667	72	109.833	69.3333	107.833	38.1667	60.1667
	20.1667	31.8333	48.3333	95.6667	57.5	82.3333	23.1667	48
	13.3333	26.1667	65.8333	94.3333	50.1667	102.5	30.8333	66.1667
	18.6667	37	54.5	105.833	57.1667	99.3333	41.8333	54.6667
	22.1667	36.3333	70.6667	108.833	65.6667	109.167	42.3333	64.8333
	15.3333	22.1667	49.8333	93.6667	51.1667	87.3333	24.8333	49.6667
Mean	18.4167	29.1111	60.1944	101.361	58.5	98.0833	33.5278	57.25
Standard deviation	3.41687	6.95435	10.5953	7.59782	7.67753	10.9781	8.46458	7.68458
To generate the bar charts in excel, we rearrange the data fromat from the above tabel.
	Mean			Standard deviation
	GFP/RFP puncta	RFP puncta		GFP/RFP puncta	RFP puncta
Sham	18.4167	29.1111		3.41687	6.95435
I/R	60.1944	101.361		10.5953	7.59782
I/R+Mycd-sc	58.5	98.0833		7.67753	10.9781
I/R+Mycd-siRNA	33.5278	57.25		8.46458	7.68458

## Sheet: Supplementary Figure 3D
There are 5 experimental groups and 6 mice in each group. For each mouse heart, we generated 6 slices. The myocardial infarct sizes were calculated in each heart slices. We use GraphPad Prism Version 6 to analyze the data and make statistical charts in the manuscript.
Supplementary Figure 3D
	Sham	IR	IR+Myocardin	IR+Myocardin+Beclin 1-sc	IR+Myocardin+Beclin 1-siRNA
Each cell represents the mean value of myocardial infarct size calculated from 6 heart slices of one mouse.	1.29	31.76	34.98	38.77	24.37
	0.72	21.98	42.47	43.12	29.15
	0.88	30.22	38.05	46.64	27.96
	1.34	27.16	40.29	32.59	22.58
	1.16	26.78	32.87	39.23	23.29
	0.95	29.41	39.63	35.02	31.14
Mean	1.05667	27.885	38.0483	39.2283	26.415
Standard deviation	0.245493	3.447	3.55831	5.13937	3.48849
Excel cannot generate the same scatter plot format as that generated by GraphPad Prism Version 6 which is used in our manuscript. Thus, we pasted the scatter plot from our manuscript directly into this excel file.

## Sheet: Supplementary Figure 3F
There are 4 experimental groups and 5 mice in each group. The Left Ventricular Ejection Fraction was measured from each mouse. We use GraphPad Prism Version 6 to analyze the data and make statistical charts in the manuscript.
Supplementary Figure 3F
	sham	IR	IR+Mycd-sc	I/R+Mycd-siRNA
Each cell represents the Left Ventricular Ejection Fraction measured from one mouse.	84.46	60.06	51.07	73.26
	75.22	55.27	46.28	70.35
	76.49	48.13	60.15	64.72
	82.16	62.76	59.64	61.28
	74.09	50.18	49.35	74.17
Mean	78.484	55.28	53.298	68.756
Standard deviation	4.55967	6.24362	6.26446	5.5749
Excel cannot generate the same scatter plot format as that generated by GraphPad Prism Version 6 which is used in our manuscript. Thus, we pasted the scatter plot from our manuscript directly into this excel file.

## Sheet: Supplementary Figure 8A
There are 4 experimental groups in total and each experimental group was repeated for 6 times. 50 cells were counted in each independent experiment. We use GraphPad Prism Version 6 to analyze the data and make statistical charts in the manuscript.
Supplementary Figure 8A
	Control		H2O2		H2O2+β-gal		H2O2+CAIF
	GFP/RFP puncta	RFP puncta	GFP/RFP puncta	RFP puncta	GFP/RFP puncta	RFP puncta	GFP/RFP puncta	RFP puncta
Each cell represents the average numbers of LC3 puncta from 50 cultured cells.	2.94	6.92	14.08	30.96	16.12	27.02	7.84	17.9
	4.18	8.96	11.24	31.86	13.1	22.74	9.82	13.9
	6.3	5.22	15.74	24.8	14.12	27.84	9.16	17.68
	2.2	7.78	19.82	26.9	17.2	28.94	11.6	18.74
	5.76	6.24	15.96	25.92	12.1	27.12	7.6	17.28
	4.24	8.7	14.32	27.78	14.82	29.92	9.84	19.06
Mean	4.27	7.30333	15.1933	28.0367	14.5767	27.2633	9.31	17.4267
Standard deviation	1.57504	1.45192	2.82573	2.80991	1.88923	2.47959	1.47598	1.85147
To generate the bar charts in excel, we rearrange the data format from the above table.
	Mean			Standard deviation
	GFP/RFP puncta	RFP puncta		GFP/RFP puncta	RFP puncta
Control	4.27	7.30333		1.57504	1.45192
H2O2	15.1933	28.0367		2.82573	2.80991
H2O2+β-gal	14.5767	27.2633		1.88923	2.47959
H2O2+CAIF	9.31	17.4267		1.47598	1.85147

## Sheet: Supplementary Figure 9B
There are 4 experimental groups and 7 mice in each group. For each mouse heart, we measured 6 microscopic fields. LC3 puncta were counted in each microscopic field. We use GraphPad Prism Version 6 to analyze the data and make statistical charts in the manuscript.
Supplementary Figure 9B
	Sham		I/R		I/R+β-gal		I/R+CAIF
	GFP/RFP puncta	RFP puncta	GFP/RFP puncta	RFP puncta	GFP/RFP puncta	RFP puncta	GFP/RFP puncta	RFP puncta
Each cell represents the average numbers of LC3 punta from 6 microscopic fields in each animal	21.1667	35.3333	66.8333	109.667	68.5	108.167	38.3333	57.6667
	22.8333	32.1667	59.6667	87.3333	57.6667	82.1667	27.3333	47.5
	14.3333	26.1667	63	92.3333	49.8333	111.667	31.1667	66.3333
	20.1667	33.8333	52.3333	106.167	73.6667	98.5	42.1667	54.8333
	23.6667	37.3333	62.8333	84.1667	51.3333	85.6667	31.1667	66.8333
	15.1667	28.3333	66.8333	109.5	76.6667	117.667	43.8333	53.1667
	20.1667	29.8333	52.1667	102.333	59.6667	97.1667	28.6667	49.8333
Mean	19.6429	31.8571	60.5238	98.7857	62.4762	100.143	34.6667	56.5952
Standard deviation	3.59324	3.97845	6.17449	10.6986	10.6295	13.2195	6.68331	7.57301
To generate the bar charts in excel, we rearrange the data format from the above table.
	Mean			Standard deviation
	GFP/RFP puncta	RFP puncta		GFP/RFP puncta	RFP puncta
Sham	19.6429	31.8571		3.59324	3.97845
I/R	60.5238	98.7857		6.17449	10.6986
I/R+β-gal	62.4762	100.143		10.6295	13.2195
I/R+CAIF	34.6667	56.5952		6.68331	7.57301

## Sheet: Supplementary Figure 9D
There are 4 experimental groups and 5 mice in each group. The Left Ventricular Ejection Fraction was measured from each mouse. We use GraphPad Prism Version 6 to analyze the data and make statistical charts in the manuscript.
Supplementary Figure 9D
	sham	IR	IR+β-gal	I/R+CAIF
Each cell represents the Left Ventricular Ejection Fraction measured from one mouse.	77.64	52.08	57.94	67.98
	84.39	49.18	60.21	67.1
	85.26	59.06	49	78.25
	75.31	60.35	50.22	76.49
	80.66	48.22	59.31	65.34
Mean	80.652	53.778	55.336	71.032
Standard deviation	4.2666	5.61264	5.30678	5.89626
Excel cannot generate the same scatter plot format as that generated by GraphPad Prism Version 6 which is used in our manuscript. Thus, we pasted the scatter plot from our manuscript directly into this excel file.

## Sheet: Figure 5G
There are 4 experimental groups and 7 mice in each group. For each mouse heart, we generated 6 slices. The myocardial infarct sizes were calculated in each heart slices. We use GraphPad Prism Version 6 to analyze the data and make statistical charts in the manuscript.
Figure 5G
	Sham	IR	IR+β-gal	IR+CAIF
Each cell represents the myocardial infarct size calculated from 6 heart slices of one mouse.	0.87	28.85	37.46	18.06
	1.14	30.17	23.4	12.75
	0.96	27.49	28.55	15.39
	0.75	26.8	26.44	17.14
	1.06	25.83	33.18	16.98
	0.91	34.52	30.17	14.67
	0.83	22.15	29.05	13.45
Mean	0.931429	27.9729	29.75	15.4914
Standard deviation	0.134341	3.84205	4.55694	1.99579
Excel cannot generate the same scatter plot format as that generated by GraphPad Prism Version 6 which is used in our manuscript. Thus, we pasted the scatter plot from our manuscript directly into this excel file.
